# Supplementary material for: Heterogeneity of response to immune checkpoint blockade in hypermutated experimental gliomas
Source: Nat Commun. 2020 Feb 18;11:931. doi: 10.1038/s41467-020-14642-0 (PMC7028933; doi:10.1038/s41467-020-14642-0)
Supplement: Supplementary file 3 — Supplementary Data 1 [file 41467_2020_14642_MOESM3_ESM.xlsx]

## Sheet: Radiomic_Features
Supplementary Dataset 1: Radiomic Features.
Volumetric.Features....Voxel.Volume
Volumetric.Features....Volume..voxel.based.
Volumetric.Features....Maximum.3D.diameter
Volumetric.Features....Surface..voxel.based.
Volumetric.Features....Centre.of.mass.shift
Volumetric.Features....Centre.of.mass.shift..uncorrected.
Volumetric.Features....Bounding.Box.Volume
Volumetric.Features....Volume..mesh.based.
Volumetric.Features....Surface..mesh.based.
Volumetric.Features....Surface.to.volume.ratio..mesh.based.
Volumetric.Features....Sphericity..mesh.based.
Volumetric.Features....Asphericity..mesh.based.
Volumetric.Features....Compactness.1..mesh.based.
Volumetric.Features....Compactness.1.old..mesh.based.
Volumetric.Features....Compactness.2..mesh.based.
Volumetric.Features....Spherical.disproportion..mesh.based.
Volumetric.Features....Surface.to.volume.ratio..voxel.based.
Volumetric.Features....Sphericity..voxel.based.
Volumetric.Features....Asphericity..voxel.based.
Volumetric.Features....Compactness.1..voxel.based.
Volumetric.Features....Compactness.1.old..voxel.based.
Volumetric.Features....Compactness.2..voxel.based.
Volumetric.Features....Spherical.disproportion..voxel.based.
Volumetric.Features....PCA.Major.axis.length
Volumetric.Features....PCA.Minor.axis.length
Volumetric.Features....PCA.Least.axis.length
Volumetric.Features....PCA.Elongation
Volumetric.Features....PCA.Flatness
Volumetric.Features....PCA.Major.axis.length..uncorrected.
Volumetric.Features....PCA.Minor.axis.length..uncorrected.
Volumetric.Features....PCA.Least.axis.length..uncorrected.
Volumetric.Features....PCA.Elongation..uncorrected.
Volumetric.Features....PCA.Flatness..uncorrected.
Curvature.Feature....Minimum.Mean.Curvature
Curvature.Feature....Maximum.Mean.Curvature
Curvature.Feature....Mean.Mean.Curvature
Curvature.Feature....Standard.Deviation.Mean.Curvature
Curvature.Feature....Skewness.Mean.Curvature
Curvature.Feature....Mean.Positive.Mean.Curvature
Curvature.Feature....Standard.Deviation.Positive.Mean.Curvature
Curvature.Feature....Skewness.Positive.Mean.Curvature
Curvature.Feature....Mean.Negative.Mean.Curvature
Curvature.Feature....Standard.Deviation.Negative.Mean.Curvature
Curvature.Feature....Skewness.Negative.Mean.Curvature
Curvature.Feature....Minimum.Gaussian.Curvature
Curvature.Feature....Maximum.Gaussian.Curvature
Curvature.Feature....Mean.Gaussian.Curvature
Curvature.Feature....Standard.Deviation.Gaussian.Curvature
Curvature.Feature....Skewness.Gaussian.Curvature
Curvature.Feature....Mean.Positive.Gaussian.Curvature
Curvature.Feature....Standard.Deviation.Positive.Gaussian.Curvature
Curvature.Feature....Skewness.Positive.Gaussian.Curvature
Curvature.Feature....Mean.Negative.Gaussian.Curvature
Curvature.Feature....Standard.Deviation.Negative.Gaussian.Curvature
Curvature.Feature....Skewness.Negative.Gaussian.Curvature
Curvature.Feature....Minimum.Minimum.Curvature
Curvature.Feature....Maximum.Minimum.Curvature
Curvature.Feature....Mean.Minimum.Curvature
Curvature.Feature....Standard.Deviation.Minimum.Curvature
Curvature.Feature....Skewness.Minimum.Curvature
Curvature.Feature....Mean.Positive.Minimum.Curvature
Curvature.Feature....Standard.Deviation.Positive.Minimum.Curvature
Curvature.Feature....Skewness.Positive.Minimum.Curvature
Curvature.Feature....Mean.Negative.Minimum.Curvature
Curvature.Feature....Standard.Deviation.Negative.Minimum.Curvature
Curvature.Feature....Skewness.Negative.Minimum.Curvature
Curvature.Feature....Minimum.Maximum.Curvature
Curvature.Feature....Maximum.Maximum.Curvature
Curvature.Feature....Mean.Maximum.Curvature
Curvature.Feature....Standard.Deviation.Maximum.Curvature
Curvature.Feature....Skewness.Maximum.Curvature
Curvature.Feature....Mean.Positive.Maximum.Curvature
Curvature.Feature....Standard.Deviation.Positive.Maximum.Curvature
Curvature.Feature....Skewness.Positive.Maximum.Curvature
Curvature.Feature....Mean.Negative.Maximum.Curvature
Curvature.Feature....Standard.Deviation.Negative.Maximum.Curvature
Curvature.Feature....Skewness.Negative.Maximum.Curvature
First.Order..Bins.128_FullImage..Mean
First.Order..Bins.128_FullImage..Unbiased.Variance
First.Order..Bins.128_FullImage..Biased.Variance
First.Order..Bins.128_FullImage..Skewness
First.Order..Bins.128_FullImage..Kurtosis
First.Order..Bins.128_FullImage..Median
First.Order..Bins.128_FullImage..Minimum
First.Order..Bins.128_FullImage..Maximum
First.Order..Bins.128_FullImage..Range
First.Order..Bins.128_FullImage..Mean.Absolute.Deviation
First.Order..Bins.128_FullImage..Robust.Mean.Absolute.Deviation
First.Order..Bins.128_FullImage..Median.Absolute.Deviation
First.Order..Bins.128_FullImage..Coefficient.Of.Variation
First.Order..Bins.128_FullImage..Quantile.Coefficient.Of.Dispersion
First.Order..Bins.128_FullImage..Energy
First.Order..Bins.128_FullImage..Root.Mean.Square
First.Order..Bins.128_FullImage..Robust.Mean
First.Order..Bins.128_FullImage..Uniformity
First.Order..Bins.128_FullImage..Entropy
First.Order..Bins.128_FullImage..Excess.Kurtosis
First.Order..Bins.128_FullImage..Covered.Image.Intensity.Range
First.Order..Bins.128_FullImage..Sum
First.Order..Bins.128_FullImage..Mode
First.Order..Bins.128_FullImage..Mode.Probability
First.Order..Bins.128_FullImage..Unbiased.Standard.deviation
First.Order..Bins.128_FullImage..Biased.Standard.deviation
First.Order..Bins.128_FullImage..Number.Of.Voxels
First.Order..Bins.128_FullImage..05th.Percentile
First.Order..Bins.128_FullImage..10th.Percentile
First.Order..Bins.128_FullImage..15th.Percentile
First.Order..Bins.128_FullImage..20th.Percentile
First.Order..Bins.128_FullImage..25th.Percentile
First.Order..Bins.128_FullImage..30th.Percentile
First.Order..Bins.128_FullImage..35th.Percentile
First.Order..Bins.128_FullImage..40th.Percentile
First.Order..Bins.128_FullImage..45th.Percentile
First.Order..Bins.128_FullImage..50th.Percentile
First.Order..Bins.128_FullImage..55th.Percentile
First.Order..Bins.128_FullImage..60th.Percentile
First.Order..Bins.128_FullImage..65th.Percentile
First.Order..Bins.128_FullImage..70th.Percentile
First.Order..Bins.128_FullImage..75th.Percentile
First.Order..Bins.128_FullImage..80th.Percentile
First.Order..Bins.128_FullImage..85th.Percentile
First.Order..Bins.128_FullImage..90th.Percentile
First.Order..Bins.128_FullImage..95th.Percentile
First.Order..Bins.128_FullImage..Interquartile.Range
First.Order..Bins.128_FullImage..Image.Dimension
First.Order..Bins.128_FullImage..Voxel.Space
First.Order..Bins.128_FullImage..Voxel.Volume
First.Order.Numeric..Bins.128_FullImage..Mean
First.Order.Numeric..Bins.128_FullImage..Variance
First.Order.Numeric..Bins.128_FullImage..Skewness
First.Order.Numeric..Bins.128_FullImage..Excess.kurtosis
First.Order.Numeric..Bins.128_FullImage..Median
First.Order.Numeric..Bins.128_FullImage..Minimum
First.Order.Numeric..Bins.128_FullImage..05th.Percentile
First.Order.Numeric..Bins.128_FullImage..10th.Percentile
First.Order.Numeric..Bins.128_FullImage..15th.Percentile
First.Order.Numeric..Bins.128_FullImage..20th.Percentile
First.Order.Numeric..Bins.128_FullImage..25th.Percentile
First.Order.Numeric..Bins.128_FullImage..30th.Percentile
First.Order.Numeric..Bins.128_FullImage..35th.Percentile
First.Order.Numeric..Bins.128_FullImage..40th.Percentile
First.Order.Numeric..Bins.128_FullImage..45th.Percentile
First.Order.Numeric..Bins.128_FullImage..50th.Percentile
First.Order.Numeric..Bins.128_FullImage..55th.Percentile
First.Order.Numeric..Bins.128_FullImage..60th.Percentile
First.Order.Numeric..Bins.128_FullImage..65th.Percentile
First.Order.Numeric..Bins.128_FullImage..70th.Percentile
First.Order.Numeric..Bins.128_FullImage..75th.Percentile
First.Order.Numeric..Bins.128_FullImage..80th.Percentile
First.Order.Numeric..Bins.128_FullImage..85th.Percentile
First.Order.Numeric..Bins.128_FullImage..90th.Percentile
First.Order.Numeric..Bins.128_FullImage..95th.Percentile
First.Order.Numeric..Bins.128_FullImage..Maximum
First.Order.Numeric..Bins.128_FullImage..Interquantile.range
First.Order.Numeric..Bins.128_FullImage..Range
First.Order.Numeric..Bins.128_FullImage..Mean.absolute.deviation
First.Order.Numeric..Bins.128_FullImage..Robust.mean.absolute.deviation
First.Order.Numeric..Bins.128_FullImage..Median.absolute.deviation
First.Order.Numeric..Bins.128_FullImage..Coefficient.of.variation
First.Order.Numeric..Bins.128_FullImage..Quantile.coefficient.of.dispersion
First.Order.Numeric..Bins.128_FullImage..Energy
First.Order.Numeric..Bins.128_FullImage..Root.mean.square
First.Order.Numeric..Bins.128_FullImage..Standard.Deviation
First.Order.Numeric..Bins.128_FullImage..Kurtosis
First.Order.Numeric..Bins.128_FullImage..Robust.mean
First.Order.Numeric..Bins.128_FullImage..Robust.variance
First.Order.Numeric..Bins.128_FullImage..Covered.image.intensity.range
First.Order.Numeric..Bins.128_FullImage..Mode.index
First.Order.Numeric..Bins.128_FullImage..Mode.value
First.Order.Numeric..Bins.128_FullImage..Mode.probability
First.Order.Numeric..Bins.128_FullImage..Entropy
First.Order.Numeric..Bins.128_FullImage..Uniformtiy
First.Order.Numeric..Bins.128_FullImage..Number.of.voxels
First.Order.Numeric..Bins.128_FullImage..Sum.of.voxels
First.Order.Numeric..Bins.128_FullImage..Voxel.space
First.Order.Numeric..Bins.128_FullImage..Voxel.volume
First.Order.Numeric..Bins.128_FullImage..Image.Dimension
First.Order.Histogram..Bins.1000_FullImage..Mean.Value
First.Order.Histogram..Bins.1000_FullImage..Variance.Value
First.Order.Histogram..Bins.1000_FullImage..Skewness.Value
First.Order.Histogram..Bins.1000_FullImage..Excess.Kurtosis.Value
First.Order.Histogram..Bins.1000_FullImage..Median.Value
First.Order.Histogram..Bins.1000_FullImage..Minimum.Value
First.Order.Histogram..Bins.1000_FullImage..Percentile.10.Value
First.Order.Histogram..Bins.1000_FullImage..Percentile.90.Value
First.Order.Histogram..Bins.1000_FullImage..Maximum.Value
First.Order.Histogram..Bins.1000_FullImage..Mode.Value
First.Order.Histogram..Bins.1000_FullImage..Interquantile.Range.Value
First.Order.Histogram..Bins.1000_FullImage..Range.Value
First.Order.Histogram..Bins.1000_FullImage..Mean.Absolute.Deviation.Value
First.Order.Histogram..Bins.1000_FullImage..Robust.Mean.Absolute.Deviation.Value
First.Order.Histogram..Bins.1000_FullImage..Median.Absolute.Deviation.Value
First.Order.Histogram..Bins.1000_FullImage..Coefficient.of.Variation.Value
First.Order.Histogram..Bins.1000_FullImage..Quantile.coefficient.of.Dispersion.Value
First.Order.Histogram..Bins.1000_FullImage..Entropy.Value
First.Order.Histogram..Bins.1000_FullImage..Uniformity.Value
First.Order.Histogram..Bins.1000_FullImage..Robust.Mean.Value
First.Order.Histogram..Bins.1000_FullImage..Mean.Index
First.Order.Histogram..Bins.1000_FullImage..Variance.Index
First.Order.Histogram..Bins.1000_FullImage..Skewness.Index
First.Order.Histogram..Bins.1000_FullImage..Excess.Kurtosis.Index
First.Order.Histogram..Bins.1000_FullImage..Median.Index
First.Order.Histogram..Bins.1000_FullImage..Minimum.Index
First.Order.Histogram..Bins.1000_FullImage..Percentile.10.Index
First.Order.Histogram..Bins.1000_FullImage..Percentile.90.Index
First.Order.Histogram..Bins.1000_FullImage..Maximum.Index
First.Order.Histogram..Bins.1000_FullImage..Mode.Index
First.Order.Histogram..Bins.1000_FullImage..Interquantile.Range.Index
First.Order.Histogram..Bins.1000_FullImage..Range.Index
First.Order.Histogram..Bins.1000_FullImage..Mean.Absolute.Deviation.Index
First.Order.Histogram..Bins.1000_FullImage..Robust.Mean.Absolute.Deviation.Index
First.Order.Histogram..Bins.1000_FullImage..Median.Absolute.Deviation.Index
First.Order.Histogram..Bins.1000_FullImage..Coefficient.of.Variation.Index
First.Order.Histogram..Bins.1000_FullImage..Quantile.coefficient.of.Dispersion.Index
First.Order.Histogram..Bins.1000_FullImage..Entropy.Index
First.Order.Histogram..Bins.1000_FullImage..Uniformity.Index
First.Order.Histogram..Bins.1000_FullImage..Maximum.Gradient
First.Order.Histogram..Bins.1000_FullImage..Maximum.Gradient.Index
First.Order.Histogram..Bins.1000_FullImage..Minimum.Gradient
First.Order.Histogram..Bins.1000_FullImage..Minimum.Gradient.Index
First.Order.Histogram..Bins.1000_FullImage..Robust.Mean.Index
First.Order.Histogram..Bins.1000_FullImage..Number.of.Bins
First.Order.Histogram..Bins.1000_FullImage..Bin.Size
Intensity.Volume.Histogram..Bins.1000_FullImage..Volume.fraction.at.0.10.intensity
Intensity.Volume.Histogram..Bins.1000_FullImage..Volume.fraction.at.0.90.intensity
Intensity.Volume.Histogram..Bins.1000_FullImage..Intensity.at.0.10.volume
Intensity.Volume.Histogram..Bins.1000_FullImage..Intensity.at.0.90.volume
Intensity.Volume.Histogram..Bins.1000_FullImage..Difference.volume.fraction.at.0.10.and.0.90.intensity
Intensity.Volume.Histogram..Bins.1000_FullImage..Difference.intensity.at.0.10.and.0.90.volume
Intensity.Volume.Histogram..Bins.1000_FullImage..Area.under.IVH.curve
Local.Intensity..Range.0.5..2..Local.Intensity.Peak
Local.Intensity..Range.0.5..2..Global.Intensity.Peak
Co.occurenced.Based.Features..Bins.128_FullImage_Range.1..Overall.Joint.Maximum
Co.occurenced.Based.Features..Bins.128_FullImage_Range.1..Overall.Joint.Average
Co.occurenced.Based.Features..Bins.128_FullImage_Range.1..Overall.Joint.Variance
Co.occurenced.Based.Features..Bins.128_FullImage_Range.1..Overall.Joint.Entropy
Co.occurenced.Based.Features..Bins.128_FullImage_Range.1..Overall.Difference.Average
Co.occurenced.Based.Features..Bins.128_FullImage_Range.1..Overall.Difference.Variance
Co.occurenced.Based.Features..Bins.128_FullImage_Range.1..Overall.Difference.Entropy
Co.occurenced.Based.Features..Bins.128_FullImage_Range.1..Overall.Sum.Average
Co.occurenced.Based.Features..Bins.128_FullImage_Range.1..Overall.Sum.Variance
Co.occurenced.Based.Features..Bins.128_FullImage_Range.1..Overall.Sum.Entropy
Co.occurenced.Based.Features..Bins.128_FullImage_Range.1..Overall.Angular.Second.Moment
Co.occurenced.Based.Features..Bins.128_FullImage_Range.1..Overall.Contrast
Co.occurenced.Based.Features..Bins.128_FullImage_Range.1..Overall.Dissimilarity
Co.occurenced.Based.Features..Bins.128_FullImage_Range.1..Overall.Inverse.Difference
Co.occurenced.Based.Features..Bins.128_FullImage_Range.1..Overall.Inverse.Difference.Normalized
Co.occurenced.Based.Features..Bins.128_FullImage_Range.1..Overall.Inverse.Difference.Moment
Co.occurenced.Based.Features..Bins.128_FullImage_Range.1..Overall.Inverse.Difference.Moment.Normalized
Co.occurenced.Based.Features..Bins.128_FullImage_Range.1..Overall.Inverse.Variance
Co.occurenced.Based.Features..Bins.128_FullImage_Range.1..Overall.Correlation
Co.occurenced.Based.Features..Bins.128_FullImage_Range.1..Overall.Autocorrelation
Co.occurenced.Based.Features..Bins.128_FullImage_Range.1..Overall.Cluster.Tendency
Co.occurenced.Based.Features..Bins.128_FullImage_Range.1..Overall.Cluster.Shade
Co.occurenced.Based.Features..Bins.128_FullImage_Range.1..Overall.Cluster.Prominence
Co.occurenced.Based.Features..Bins.128_FullImage_Range.1..Overall.First.Measure.of.Information.Correlation
Co.occurenced.Based.Features..Bins.128_FullImage_Range.1..Overall.Second.Measure.of.Information.Correlation
Co.occurenced.Based.Features..Bins.128_FullImage_Range.1..Overall.Row.Maximum
Co.occurenced.Based.Features..Bins.128_FullImage_Range.1..Overall.Row.Average
Co.occurenced.Based.Features..Bins.128_FullImage_Range.1..Overall.Row.Variance
Co.occurenced.Based.Features..Bins.128_FullImage_Range.1..Overall.Row.Entropy
Co.occurenced.Based.Features..Bins.128_FullImage_Range.1..Overall.First.Row.Column.Entropy
Co.occurenced.Based.Features..Bins.128_FullImage_Range.1..Overall.Second.Row.Column.Entropy
Co.occurenced.Based.Features..Bins.128_FullImage_Range.1..Mean.Joint.Maximum
Co.occurenced.Based.Features..Bins.128_FullImage_Range.1..Mean.Joint.Average
Co.occurenced.Based.Features..Bins.128_FullImage_Range.1..Mean.Joint.Variance
Co.occurenced.Based.Features..Bins.128_FullImage_Range.1..Mean.Joint.Entropy
Co.occurenced.Based.Features..Bins.128_FullImage_Range.1..Mean.Difference.Average
Co.occurenced.Based.Features..Bins.128_FullImage_Range.1..Mean.Difference.Variance
Co.occurenced.Based.Features..Bins.128_FullImage_Range.1..Mean.Difference.Entropy
Co.occurenced.Based.Features..Bins.128_FullImage_Range.1..Mean.Sum.Average
Co.occurenced.Based.Features..Bins.128_FullImage_Range.1..Mean.Sum.Variance
Co.occurenced.Based.Features..Bins.128_FullImage_Range.1..Mean.Sum.Entropy
Co.occurenced.Based.Features..Bins.128_FullImage_Range.1..Mean.Angular.Second.Moment
Co.occurenced.Based.Features..Bins.128_FullImage_Range.1..Mean.Contrast
Co.occurenced.Based.Features..Bins.128_FullImage_Range.1..Mean.Dissimilarity
Co.occurenced.Based.Features..Bins.128_FullImage_Range.1..Mean.Inverse.Difference
Co.occurenced.Based.Features..Bins.128_FullImage_Range.1..Mean.Inverse.Difference.Normalized
Co.occurenced.Based.Features..Bins.128_FullImage_Range.1..Mean.Inverse.Difference.Moment
Co.occurenced.Based.Features..Bins.128_FullImage_Range.1..Mean.Inverse.Difference.Moment.Normalized
Co.occurenced.Based.Features..Bins.128_FullImage_Range.1..Mean.Inverse.Variance
Co.occurenced.Based.Features..Bins.128_FullImage_Range.1..Mean.Correlation
Co.occurenced.Based.Features..Bins.128_FullImage_Range.1..Mean.Autocorrelation
Co.occurenced.Based.Features..Bins.128_FullImage_Range.1..Mean.Cluster.Tendency
Co.occurenced.Based.Features..Bins.128_FullImage_Range.1..Mean.Cluster.Shade
Co.occurenced.Based.Features..Bins.128_FullImage_Range.1..Mean.Cluster.Prominence
Co.occurenced.Based.Features..Bins.128_FullImage_Range.1..Mean.First.Measure.of.Information.Correlation
Co.occurenced.Based.Features..Bins.128_FullImage_Range.1..Mean.Second.Measure.of.Information.Correlation
Co.occurenced.Based.Features..Bins.128_FullImage_Range.1..Mean.Row.Maximum
Co.occurenced.Based.Features..Bins.128_FullImage_Range.1..Mean.Row.Average
Co.occurenced.Based.Features..Bins.128_FullImage_Range.1..Mean.Row.Variance
Co.occurenced.Based.Features..Bins.128_FullImage_Range.1..Mean.Row.Entropy
Co.occurenced.Based.Features..Bins.128_FullImage_Range.1..Mean.First.Row.Column.Entropy
Co.occurenced.Based.Features..Bins.128_FullImage_Range.1..Mean.Second.Row.Column.Entropy
Co.occurenced.Based.Features..Bins.128_FullImage_Range.1..Std.Dev..Joint.Maximum
Co.occurenced.Based.Features..Bins.128_FullImage_Range.1..Std.Dev..Joint.Average
Co.occurenced.Based.Features..Bins.128_FullImage_Range.1..Std.Dev..Joint.Variance
Co.occurenced.Based.Features..Bins.128_FullImage_Range.1..Std.Dev..Joint.Entropy
Co.occurenced.Based.Features..Bins.128_FullImage_Range.1..Std.Dev..Difference.Average
Co.occurenced.Based.Features..Bins.128_FullImage_Range.1..Std.Dev..Difference.Variance
Co.occurenced.Based.Features..Bins.128_FullImage_Range.1..Std.Dev..Difference.Entropy
Co.occurenced.Based.Features..Bins.128_FullImage_Range.1..Std.Dev..Sum.Average
Co.occurenced.Based.Features..Bins.128_FullImage_Range.1..Std.Dev..Sum.Variance
Co.occurenced.Based.Features..Bins.128_FullImage_Range.1..Std.Dev..Sum.Entropy
Co.occurenced.Based.Features..Bins.128_FullImage_Range.1..Std.Dev..Angular.Second.Moment
Co.occurenced.Based.Features..Bins.128_FullImage_Range.1..Std.Dev..Contrast
Co.occurenced.Based.Features..Bins.128_FullImage_Range.1..Std.Dev..Dissimilarity
Co.occurenced.Based.Features..Bins.128_FullImage_Range.1..Std.Dev..Inverse.Difference
Co.occurenced.Based.Features..Bins.128_FullImage_Range.1..Std.Dev..Inverse.Difference.Normalized
Co.occurenced.Based.Features..Bins.128_FullImage_Range.1..Std.Dev..Inverse.Difference.Moment
Co.occurenced.Based.Features..Bins.128_FullImage_Range.1..Std.Dev..Inverse.Difference.Moment.Normalized
Co.occurenced.Based.Features..Bins.128_FullImage_Range.1..Std.Dev..Inverse.Variance
Co.occurenced.Based.Features..Bins.128_FullImage_Range.1..Std.Dev..Correlation
Co.occurenced.Based.Features..Bins.128_FullImage_Range.1..Std.Dev..Autocorrelation
Co.occurenced.Based.Features..Bins.128_FullImage_Range.1..Std.Dev..Cluster.Tendency
Co.occurenced.Based.Features..Bins.128_FullImage_Range.1..Std.Dev..Cluster.Shade
Co.occurenced.Based.Features..Bins.128_FullImage_Range.1..Std.Dev..Cluster.Prominence
Co.occurenced.Based.Features..Bins.128_FullImage_Range.1..Std.Dev..First.Measure.of.Information.Correlation
Co.occurenced.Based.Features..Bins.128_FullImage_Range.1..Std.Dev..Second.Measure.of.Information.Correlation
Co.occurenced.Based.Features..Bins.128_FullImage_Range.1..Std.Dev..Row.Maximum
Co.occurenced.Based.Features..Bins.128_FullImage_Range.1..Std.Dev..Row.Average
Co.occurenced.Based.Features..Bins.128_FullImage_Range.1..Std.Dev..Row.Variance
Co.occurenced.Based.Features..Bins.128_FullImage_Range.1..Std.Dev..Row.Entropy
Co.occurenced.Based.Features..Bins.128_FullImage_Range.1..Std.Dev..First.Row.Column.Entropy
Co.occurenced.Based.Features..Bins.128_FullImage_Range.1..Std.Dev..Second.Row.Column.Entropy
Neighbouring.Grey.Level.Dependence..Bins.128_FullImage_Range.1..Low.Dependence.Emphasis
Neighbouring.Grey.Level.Dependence..Bins.128_FullImage_Range.1..High.Dependence.Emphasis
Neighbouring.Grey.Level.Dependence..Bins.128_FullImage_Range.1..Low.Grey.Level.Count.Emphasis
Neighbouring.Grey.Level.Dependence..Bins.128_FullImage_Range.1..High.Grey.Level.Count.Emphasis
Neighbouring.Grey.Level.Dependence..Bins.128_FullImage_Range.1..Low.Dependence.Low.Grey.Level.Emphasis
Neighbouring.Grey.Level.Dependence..Bins.128_FullImage_Range.1..Low.Dependence.High.Grey.Level.Emphasis
Neighbouring.Grey.Level.Dependence..Bins.128_FullImage_Range.1..High.Dependence.Low.Grey.Level.Emphasis
Neighbouring.Grey.Level.Dependence..Bins.128_FullImage_Range.1..High.Dependence.High.Grey.Level.Emphasis
Neighbouring.Grey.Level.Dependence..Bins.128_FullImage_Range.1..Grey.Level.Non.Uniformity
Neighbouring.Grey.Level.Dependence..Bins.128_FullImage_Range.1..Grey.Level.Non.Uniformity.Normalised
Neighbouring.Grey.Level.Dependence..Bins.128_FullImage_Range.1..Dependence.Count.Non.Uniformity
Neighbouring.Grey.Level.Dependence..Bins.128_FullImage_Range.1..Dependence.Count.Non.Uniformity.Normalised
Neighbouring.Grey.Level.Dependence..Bins.128_FullImage_Range.1..Dependence.Count.Percentage
Neighbouring.Grey.Level.Dependence..Bins.128_FullImage_Range.1..Grey.Level.Mean
Neighbouring.Grey.Level.Dependence..Bins.128_FullImage_Range.1..Grey.Level.Variance
Neighbouring.Grey.Level.Dependence..Bins.128_FullImage_Range.1..Dependence.Count.Mean
Neighbouring.Grey.Level.Dependence..Bins.128_FullImage_Range.1..Dependence.Count.Variance
Neighbouring.Grey.Level.Dependence..Bins.128_FullImage_Range.1..Dependence.Count.Entropy
Neighbouring.Grey.Level.Dependence..Bins.128_FullImage_Range.1..Dependence.Count.Energy
Neighbouring.Grey.Level.Dependence..Bins.128_FullImage_Range.1..Expected.Neighbourhood.Size
Neighbouring.Grey.Level.Dependence..Bins.128_FullImage_Range.1..Average.Neighbourhood.Size
Neighbouring.Grey.Level.Dependence..Bins.128_FullImage_Range.1..Average.Incomplete.Neighbourhood.Size
Neighbouring.Grey.Level.Dependence..Bins.128_FullImage_Range.1..Percentage.of.complete.Neighbourhoods
Neighbouring.Grey.Level.Dependence..Bins.128_FullImage_Range.1..Percentage.of.Dependence.Neighbour.Voxels
Run.Length..Bins.128_FullImage..Short.run.emphasis.Means
Run.Length..Bins.128_FullImage..Short.run.emphasis.Std.
Run.Length..Bins.128_FullImage..Short.run.emphasis.Comb.
Run.Length..Bins.128_FullImage..Long.run.emphasis.Means
Run.Length..Bins.128_FullImage..Long.run.emphasis.Std.
Run.Length..Bins.128_FullImage..Long.run.emphasis.Comb.
Run.Length..Bins.128_FullImage..Grey.level.nonuniformity.Means
Run.Length..Bins.128_FullImage..Grey.level.nonuniformity.Std.
Run.Length..Bins.128_FullImage..Grey.level.nonuniformity.Comb.
Run.Length..Bins.128_FullImage..Grey.level.nonuniformity.normalized.Means
Run.Length..Bins.128_FullImage..Grey.level.nonuniformity.normalized.Std.
Run.Length..Bins.128_FullImage..Grey.level.nonuniformity.normalized.Comb.
Run.Length..Bins.128_FullImage..Run.length.nonuniformity.Means
Run.Length..Bins.128_FullImage..Run.length.nonuniformity.Std.
Run.Length..Bins.128_FullImage..Run.length.nonuniformity.Comb.
Run.Length..Bins.128_FullImage..Run.length.nonuniformity.normalized.Means
Run.Length..Bins.128_FullImage..Run.length.nonuniformity.normalized.Std.
Run.Length..Bins.128_FullImage..Run.length.nonuniformity.normalized.Comb.
Run.Length..Bins.128_FullImage..Low.grey.level.run.emphasis.Means
Run.Length..Bins.128_FullImage..Low.grey.level.run.emphasis.Std.
Run.Length..Bins.128_FullImage..Low.grey.level.run.emphasis.Comb.
Run.Length..Bins.128_FullImage..High.grey.level.run.emphasis.Means
Run.Length..Bins.128_FullImage..High.grey.level.run.emphasis.Std.
Run.Length..Bins.128_FullImage..High.grey.level.run.emphasis.Comb.
Run.Length..Bins.128_FullImage..Short.run.low.grey.level.emphasis.Means
Run.Length..Bins.128_FullImage..Short.run.low.grey.level.emphasis..Std.
Run.Length..Bins.128_FullImage..Short.run.low.grey.level.emphasis..Comb.
Run.Length..Bins.128_FullImage..Short.run.high.grey.level.emphasis.Means
Run.Length..Bins.128_FullImage..Short.run.high.grey.level.emphasis.Std.
Run.Length..Bins.128_FullImage..Short.run.high.grey.level.emphasis.Comb.
Run.Length..Bins.128_FullImage..Long.run.low.grey.level.emphasis.Means
Run.Length..Bins.128_FullImage..Long.run.low.grey.level.emphasis.Std.
Run.Length..Bins.128_FullImage..Long.run.low.grey.level.emphasis.Comb.
Run.Length..Bins.128_FullImage..Long.run.high.grey.level.emphasis.Means
Run.Length..Bins.128_FullImage..Long.run.high.grey.level.emphasis.Std.
Run.Length..Bins.128_FullImage..Long.run.high.grey.level.emphasis.Comb.
Run.Length..Bins.128_FullImage..Run.percentage.Means
Run.Length..Bins.128_FullImage..Run.percentage.Std.
Run.Length..Bins.128_FullImage..Run.percentage.Comb.
Run.Length..Bins.128_FullImage..Number.of.runs.Means
Run.Length..Bins.128_FullImage..Number.of.runs.Std.
Run.Length..Bins.128_FullImage..Number.of.runs.Comb.
Run.Length..Bins.128_FullImage..Grey.level.variance.Means
Run.Length..Bins.128_FullImage..Grey.level.variance.Std.
Run.Length..Bins.128_FullImage..Grey.level.variance.Comb.
Run.Length..Bins.128_FullImage..Run.length.variance.Means
Run.Length..Bins.128_FullImage..Run.length.variance.Std.
Run.Length..Bins.128_FullImage..Run.length.variance.Comb.
Run.Length..Bins.128_FullImage..Run.length.entropy.Means
Run.Length..Bins.128_FullImage..Run.length.entropy.Std.
Run.Length..Bins.128_FullImage..Run.length.entropy.Comb.
Grey.Level.Size.Zone..Bins.128_FullImage..Small.Zone.Emphasis
Grey.Level.Size.Zone..Bins.128_FullImage..Large.Zone.Emphasis
Grey.Level.Size.Zone..Bins.128_FullImage..Low.Grey.Level.Emphasis
Grey.Level.Size.Zone..Bins.128_FullImage..High.Grey.Level.Emphasis
Grey.Level.Size.Zone..Bins.128_FullImage..Small.Zone.Low.Grey.Level.Emphasis
Grey.Level.Size.Zone..Bins.128_FullImage..Small.Zone.High.Grey.Level.Emphasis
Grey.Level.Size.Zone..Bins.128_FullImage..Large.Zone.Low.Grey.Level.Emphasis
Grey.Level.Size.Zone..Bins.128_FullImage..Large.Zone.High.Grey.Level.Emphasis
Grey.Level.Size.Zone..Bins.128_FullImage..Grey.Level.Non.Uniformity
Grey.Level.Size.Zone..Bins.128_FullImage..Grey.Level.Non.Uniformity.Normalized
Grey.Level.Size.Zone..Bins.128_FullImage..Zone.Size.Non.Uniformity
Grey.Level.Size.Zone..Bins.128_FullImage..Zone.Size.Non.Uniformity.Normalized
Grey.Level.Size.Zone..Bins.128_FullImage..Zone.Percentage
Grey.Level.Size.Zone..Bins.128_FullImage..Grey.Level.Mean
Grey.Level.Size.Zone..Bins.128_FullImage..Grey.Level.Variance
Grey.Level.Size.Zone..Bins.128_FullImage..Zone.Size.Mean
Grey.Level.Size.Zone..Bins.128_FullImage..Zone.Size.Variance
Grey.Level.Size.Zone..Bins.128_FullImage..Zone.Size.Entropy
Neighbourhood.Grey.Tone.Difference..Bins.128_FullImage_Range.1..Coarsness
Neighbourhood.Grey.Tone.Difference..Bins.128_FullImage_Range.1..Contrast
Neighbourhood.Grey.Tone.Difference..Bins.128_FullImage_Range.1..Busyness
Neighbourhood.Grey.Tone.Difference..Bins.128_FullImage_Range.1..Complexity
Neighbourhood.Grey.Tone.Difference..Bins.128_FullImage_Range.1..Strength
