# Supplementary material for: Heterogeneity of response to immune checkpoint blockade in hypermutated experimental gliomas
Source: Nat Commun. 2020 Feb 18;11:931. doi: 10.1038/s41467-020-14642-0 (PMC7028933; doi:10.1038/s41467-020-14642-0)
Supplement: Supplementary file 4 — Supplementary Data 2 [file 41467_2020_14642_MOESM4_ESM.xlsx]

## Sheet: Tabelle1
Supplementary Dataset 2: flow cytometry and histology antibodies.
Target	Reactivity	Label	Clone	supplier, Cat. No.	dilution
FACS sorting
Gl261 macrophages and microglia
Fixable viability dye	-	eFluor780	-	eBioscience; 65-0865	1:1000
CD45	mouse	BV510	30-F11	BioLegend; 103137	1:130
CD11b	mouse	FITC	M1/70	BioLegend; 101206	1:130
Immune cell phenotyping
Gl261 tumor & spleen
Fixable viability dye		eFluor780		eBioscience; 65-0865	1:1000
Fixable viability dye		Zombie red		BioLegend; 423109	1:1000
CD45	mouse	BV510	30-F11	BioLegend; 103137	1:130
CD3	mouse	FITC	17A2	BioLegend; 100204	1:100
CD3	mouse	BV711	17A2	BioLegend; 100241	1:100
CD3	mouse	APC-Cy7	17A2	BioLegend; 100222	1:100
CD4	mouse	PB	RM4-5	BioLegend; 100531	1:100
CD4	mouse	PE Texas Red	RM4-5	Invitrogen; MCD0417	1:100
CD4	mouse	APC	RM4-5	BioLegend; 100516	1:100
CD8	mouse	PerCP-Cy5.5	53-6.7	eBioscience; 45-0081-82	1:130
CD8	mouse	AF700	53-6.7	BioLegend; 100730	1:100
CD11b	mouse	FITC	M1/70	BioLegend; 101206	1:130
CD11b	mouse	BV421	M1/70	BioLegend; 101251	1:130
CD25	mouse	PE-Cy7	PC61	BioLegend; 102016	1:100
CD80	mouse	PE-Cy7	16-10A1	BioLegend; 104734	1:100
PD-L1	mouse	PE-Cy7	MIH5	eBioscience; 25-5982-82	1:100
PD-L1	mouse	PE	10F.9G2	BioLegend; 124308	1:100
MHC II	mouse	PE-Cy7	M5/114.15.2	eBioscience; 25-5321-80	1:100
FOXP3	mouse	FITC	FJK-16s	BioLegend; 11-5773	1:100
Multi-parameter flow cytometry
Ly-6C	mouse	FITC	AL-21	BD; 553104	1:400
CD206	mouse	AF700	C068C2	BioLegend; 141734	1:100
CD4	mouse	BV650	RM4-5	BioLegend; 100546	1:400
CD64	mouse	BV421	X54-5/7.1	BioLegend; 139309	1:100
F4/80	mouse	BV510	BM8	BioLegend; 123135	1:50
CD44	mouse	BV570	IM7	BioLegend; 103037	1:200
CD45	mouse	BUV395	30-F11	BD; 564279	1:400
Ly6G	mouse	BUV563	1A8	BD; 565707	1:200
CD11b	mouse	BV711	M1/70	BioLegend; 101242	1:400
CD11b	mouse	BUV737	M1/70	BD; 564443	1:200
CD8a	mouse	BUV805	53-6.7	BD; 564920	1:100
CD38	mouse	PE-Dazzle594	90	BioLegend; 102729	1:200
TCRb	mouse	PE-Cy5	H57-597	Biolegend; 109209	1:400
CD11c	mouse	PE-Cy5.5	N418	eBioscience; 35-0114-82	1:400
MerTK	mouse	PE-Cy7	DS5MMER	eBioscience; 25-5751-82	1:100
CD73	mouse	APC	TY/11.8	BioLegend; 127209	1:200
CD279	mouse	BV785	29F.1A12	BioLegend; 135225	1:100
CD274	mouse	BV605	10F.9G2	BioLegend; 124321	1:200
CD274	mouse	PE	MIH5	eBioscience; 12-5982-81	1:200
CD273	mouse	Biotin	TY25	BioLegend; 107203	1:200
CD155	mouse	PE	TX56	BioLegend; 131507	1:200
CD86	mouse	Biotin	GL-1	BioLegend; 105004	1:400
IL-1 beta Pro-form	mouse	APC	NJTEN3	eBioscience; 17-7114-80	1:200
TNF-a	mouse	BV421	MP6-XT22	BioLegend; 506328	1:200
CD80	mouse	BUV737	16-10A1	BD; 564670	1:200
CD16/32	mouse	BV711	93	BioLegend; 101337	1:400
I-A / I-E	mouse	BB700	M5/114.15.2	BD; 746197	1:400
NK1.1	mouse	BV785	PK136	BioLegend; 107203	1:200
IL-10	mouse	BV605	JES5-16E3	BioLegend; 505031	1:200
Streptavidin	n.a.	BUV496	n.a.	BD; 564666	1:200
Gl261 blood immune monitoring
Fixable viability dye		eFluor780		eBioscience; 65-0865	1:1000
CD45	mouse	BV510	30-F11	BioLegend; 103137	1:130
CD11b	mouse	FITC	M1/70	BioLegend; 101206	1:130
CD11c	mouse	BV421	N418	BioLegend; 117330	1:100
PD-L1	mouse	PE-Cy7	MIH5	eBioscience; 25-5982-82	1:100
CCR2	Mouse	APC	475301	R&D; FAB5538A-025	1:100
CCR4	Mouse	PE	2G12	BioLegend; 131203	1:100
CCR5	Mouse	PerCP eFluor710	HM-CCR5	eBioscience; 46-1951-80	1:100
CCR6	Mouse	PE-Cy7	29-2L17	BioLegend; 129815	1:100
Ex vivo phagocytosis
Fixable viability dye		eFluor780		eBioscience; 65-0865	1:1000
CD45	mouse	BV510	30-F11	BioLegend; 103137	1:130
CD11b	mouse	FITC	M1/70	BioLegend; 101206	1:130
PD-L1	mouse	PE-Cy7	MIH5	eBioscience; 25-5982-82	1:100
pHrodo™ Red S. aureus Bioparticles™		pHrodo™ Red		ThermoFisher; A10010	1mg/ml
Ex vivo T cell suppression
Fixable viability dye		eFluor780		eBioscience; 65-0865	1:1000
CD45	mouse	BV510	30-F11	BioLegend; 103137	1:130
CD3	mouse	BV711	17A2	BioLegend; 100241	1:100
CD8	mouse	AF700	53-6.7	BioLegend; 100730	1:130
CD4	mouse	PE Texas Red	RM4-5	Invitrogen; MCD0417	1:100
CD80	mouse	PerCP efluor710	16-10A1	eBioscience; 46-0801-80	1:100
CD25	mouse	PE	PC61	BioLegend; 102008	1:100
FOXP3	mouse	APC	FJK-16s	eBioscience; 17-5773-82	1:100
Proliferation	mouse	CSFE		ThermoFisher; C34570	5µM
Apoptosis
Viability		DAPI		Invitrogen	1:250
CD45	mouse	BV510	30-F11	BioLegend; 103137	1:130
CD3	mouse	PE	17A2	BioLegend; 100206	1:100
CD11b	mouse	APC	M1/70	BioLegend; 101212	1:130
Annexin V		FITC		Biovision	1:100
Immunohistochemistry
CD3	human/	n.a.	A0452	Dako; A0452	1:100
	mouse
